# Supplementary material for: Expanding the Drosophila toolkit for dual control of gene expression
Source: eLife. 2024 Apr 3;12:RP94073. doi: 10.7554/eLife.94073 (PMC10990484; doi:10.7554/eLife.94073)
Supplement: Figure 5—source data 1. [file elife-94073-fig5-data1.zip]

Archive with 6 entries (5 files):
- Figure 5-source data 1/
- __MACOSX/._Figure 5-source data 1
- Figure 5-source data 1/.DS_Store
- __MACOSX/Figure 5-source data 1/._.DS_Store
- Figure 5-source data 1/Figure 5-source data 1.pdf
- __MACOSX/Figure 5-source data 1/._Figure 5-source data 1.pdf
