# Supplementary material for: Expanding the Drosophila toolkit for dual control of gene expression
Source: eLife. 2024 Apr 3;12:RP94073. doi: 10.7554/eLife.94073 (PMC10990484; doi:10.7554/eLife.94073)
Supplement: Figure 5—source data 2. [file elife-94073-fig5-data2.zip]

Archive with 4 entries (3 files):
- Figure 5- source data 2/
- __MACOSX/._Figure 5- source data 2
- Figure 5- source data 2/Figure 5-source data 2.pdf
- __MACOSX/Figure 5- source data 2/._Figure 5-source data 2.pdf
