# Supplementary material for: Expanding the Drosophila toolkit for dual control of gene expression
Source: eLife. 2024 Apr 3;12:RP94073. doi: 10.7554/eLife.94073 (PMC10990484; doi:10.7554/eLife.94073)
Supplement: Supplementary file 3. [file elife-94073-supp3.xlsx]

## Sheet: Table S3
Supplementary File 3: Sequences of DNA fragments synthesized for Drop-in cloning.
Gene	Synthesized fragment
vas	tcccggctggtgcaCCGTCTGGGCACACGCCATTgttttagagctagaaatagcaagttaaaataaggctagtccgttatcaacttgaaaaagtggcaccgagtcggtgcTTTTTTGTAGTACGATCATAACAACGCGgtttatattaaaagatcttcaatcggtataaatcatatttctttagGTGACCGGCAGCGATGTTCCACAACCTATACAACATTTTACGAGCGCTGATTTGAGAGATATTATTATAGACAATGTAAACAAATCTGGATACAAAATACCGACACCAATTCAAAAGTGTTCCATACCAGTAATATCCTCTGGTCGAGACCTAATCGCGTTGTCTTCATTATATAGTCAGAGCTCGGCGTGTGCCCAGACGGGTTCTGGAAAAAC…
bt	tcccggctggtgcaATCCGGGAGCAACCGATGGTgttttagagctagaaatagcaagttaaaataaggctagtccgttatcaacttgaaaaagtggcaccgagtcggtgcTTTTTTGTAGTACGATCATAACAACGCGgCAAGCCCGAACCCACAGTAACTTGGTACAGGGGTCAAGACTTGGTGGAGAAGAGTAAGAAGATAAAAATTAACACAACAGTTATTGCAGAGGACACGTATGAGCTGACACTTGAAATTAAGgtgaagtgcattgtggatagcataacagcaaccgataatttacttcatttaatctcttttagGATCCGGGAGCAACCGACGCGTTGTCTTCATTATATAGTCAGAGCTCTGGTGGGACCTACAGATGCAATGTCAAAAA…
Hand	tcccggctggtgcaGTATTCGCACGTCAAGGCAAgttttagagctagaaatagcaagttaaaataaggctagtccgttatcaacttgaaaaagtggcaccgagtcggtgcTTTTTTGTAGTACGATCATAACAACGCGgtatccagatgttgttcactcgacggcgcacattcactaaacaagtgaaaaagtttttcagttacttgccagacatcaaagaCGAGTTTTACGTGCGACGCACTATCTGCGAAAATGTCGATCTTAAGCCGCGAATTTGATTTGAATTTAATTACGTTAAATTAGAAAATGTTTAAGAATTCCGTCGCGTTGTCTTCATTATATAGTCAGAGCTCTGCCTTGACGTGCGAATACTCAACCATGTATTATAACTCAATTTAT…
CG9458	tcccggctggtgcaTTTCGATTCCGCATGATCTTgttttagagctagaaatagcaagttaaaataaggctagtccgttatcaacttgaaaaagtggcaccgagtcggtgcTTTTTTGTAGTACGATCATAACAACGCGgaagcttataaaccacaataaaattagtcgcatttccatcgatccacggtaagcacaCACAATCGCAATGTTGGGTGATCTAGTGGACTTTTTGGGCAAATCCCCACCCGATCCTGTGCGCCTGCCACTCCTGGCCAGCCACAAGCCCGTCCTGATGGTATTGGCCACCTACCTGTTCTTCGTAAAGATAGCGGGTCCAAACGCGTTGTCTTCATTATATAGTCAGAGCTCGATCATGCGGAATCGAAAGCCCTTTGACCT…
CG17560	tcccggctggtgcaGGATCTGGGTATAAGCCAATgttttagagctagaaatagcaagttaaaataaggctagtccgttatcaacttgaaaaagtggcaccgagtcggtgcTTTTTTGTAGTACGATCATAACAACGCGgCGGGGAGTGCCTATCGAGGACCGAATCACAACCTGGGCAAAGGATCCGgtgagtgatattcagtgctagagtgacagatgtgtcctgaccgctcgtgtttcgaagGTGTTTGAGGTGCTCCTAAGGACGAAGCCAGATGCCTTGCAGCGAGTTTGTCCCATCGCGGGCGACTGCTTGGATCCGGATCTGGGTATAAGCCACGCGTTGTCTTCATTATATAGTCAGAGCTCATCGGATCAAAGGATCCTGACCGCCGAGGT…
Sgs3	tcccggctggtgcaGCAACAGTTGGCAACATTAGgttttagagctagaaatagcaagttaaaataaggctagtccgttatcaacttgaaaaagtggcaccgagtcggtgcTTTTTTGTAGTACGATCATAACAACGCGgagtgaaagcgtacctataaaaaggtgaggtatccgcaagaaaagtatcagtttgtggagaATTAAGTAAAAAACATGAAGCTGACCATTGCTACCGCCCTAGgtaggtttcaccgaatgctcttgttttcggtatttgagccactgatatattcatccgtttgccttctccacagCGAGCATCCTGCTTATTGGCTCCGCCGCGTTGTCTTCATTATATAGTCAGAGCTCTAATGTTGCCAACTGTTGCGATTGTGGATG…
