# Supplementary material for: Expanding the Drosophila toolkit for dual control of gene expression
Source: eLife. 2024 Apr 3;12:RP94073. doi: 10.7554/eLife.94073 (PMC10990484; doi:10.7554/eLife.94073)
Supplement: Supplementary file 5. [file elife-94073-supp5.xlsx]

## Sheet: Table S5
Supplementary File 5: Primers and guide sequences for amplification of long homology arms for pHDR-T2A-QF2-T2A-LexA-GAD-3XP3-RFP constructs.
Gene	sgRNA sequence	primer-forward Left Homology Arm	primer-reverse Left Homology Arm	primer-forward Right Homology Arm	primer-reverse Right Homology Arm
elav	CACGGCGGCTGCATTCTGTA	TGGGTACAAGCTTCACGACCTGAGGAGCAGTGCCAGAAAGTCCTG	TCAGCAGGCTGCCGCGGCCCTCGGCCATTAGCTGTGCCTGTGTGT	TGTATGCTATACGAAGTTATGAGCTACGAATGGCAATGCAGGATC	AGCGCAGCGAGTCAGTGAGCGAGGAGTTGGTCTTGAAGCTGACCT
hh	ACACTGGCGGCACTGGCCCA	TGGGTACAAGCTTCACGACCTGAGGAACAATGGCCTGCGATGGA	TCAGCAGGCTGCCGCGGCCCTCGGCCACTGAGCTGTGGTTATCCATG	TGTATGCTATACGAAGTTATGAGCTGGATGCCAAATGCCACAG	AGCGCAGCGAGTCAGTGAGCGAGGATCGGGCGATCGCTAGATAC
