# Supplementary material for: Expanding the Drosophila toolkit for dual control of gene expression
Source: eLife. 2024 Apr 3;12:RP94073. doi: 10.7554/eLife.94073 (PMC10990484; doi:10.7554/eLife.94073)
Supplement: Supplementary file 6. — The dpp-blk primers have NotI and EcoRI sites for cloning into the MCS, and the Dilp2-enh primers have PacI and EcoRI sites. [file elife-94073-supp6.xlsx]

## Sheet: Sheet1
Supplementary File 6. Primers used to amplify large enhancers for cloning into pMCS-T2A-QF2-T2A-LexA-GAD-WALIUM20. The dpp-blk primers have NotI and EcoRI sites for cloning into the MCS, and the Dilp2-enh primers have PacI and EcoRI sites.
Name	Sequence
dpp-blk-fwd	ATTGCGGCCGCTTGCAATGGCCCAGGCTCTG
dpp-blk-rev	GCCGAATTCCAGTGCTGGGAACGTGG
Dilp2-enh-fwd	GAGTTAATTAACCATGGCGATGGCGATGA
Dilp2-enh-rev	CGCGAATTCAGGTTGCTTTACGATCAAATGGATTA
dpp-test1-fwd	TGAGCCTGATTAACCAACCG
Dilp2-test1-fwd	CACTCATCGCATCCTAACAC
